# Supplementary material for: The juxtaposition of Ilex cornuta fruit and gut microbiota against alcoholic liver disease based on the integrated pharmacology via metabolomics
Source: Clin Transl Med. 2023 Sep 5;13(9):e1392. doi: 10.1002/ctm2.1392 (PMC10480582; doi:10.1002/ctm2.1392)
Supplement: Supplementary file 1 — Supporting Information [file CTM2-13-e1392-s002.xlsx]

## Sheet: Sheet1
Supplementary Table S1. The number of 30 molecules from ICF via GC-MS.
No.	Compounds	PubChem ID	Retention Time (mins)	Area (%)
1	Oxirane, 2,3-dimethyl-, trans-	6432237	3.51	1.28
2	1-Aminopropan-2-ol	4	3.683	1.14
3	2-Propenethioamide, 3-(acetyloxy)-N,N-dimethyl-, (E)-	5363184	4.029	0.26
4	Acetoacetic acid, ethyl ester, copper complex	54692996	4.116	1.12
5	Melamine	7955	4.308	5.59
6	Cyclohexanamine, N-3-butenyl-N-methyl	541912	4.529	0.34
7	2-Propyl-5-oxohexanoic acid	538225	4.731	0.55
8	4H-Pyran-4-one, 2,3-dihydro-3,5-dihydroxy-6-methyl-	119838	4.798	7.63
9	Treosulphan	9882105	5	1.49
10	5-Amino-4-carbamoyl-3(1H,2H)-pyrazolone	536793	5.106	1.67
11	5-Hydroxymethylfurfural	237332	5.385	9.35
12	Isobutyl acetoacetate	522677	5.885	1.24
13	1-Nonene	31285	5.991	1.15
14	6-Oxoheptanoic acid	98810	6.096	0.79
15	Farnesane	19773	6.981	4.29
16	Ethyl butyrate	7762	7.318	0.52
17	Homovanillic acid	1738	7.702	1.35
18	Octanoic Acid	379	7.962	27.3
19	3-Deoxy-d-mannoic lactone	541561	8.087	3.17
20	4-((1E)-Hydroxy-1-propenyl]-2-methoxyphenol	91753526	8.135	8.43
21	Methyl palmitate	8181	8.731	0.97
22	Palmitic acid	985	8.904	0.96
23	3-Methyl-4,7-dioxo-oct-2-enal	5363705	9.145	0.58
24	8,11-Octadecadienoic acid, methyl ester	5319737	9.395	1.85
25	Linoleic acid	5280450	9.587	3.38
26	Oleoyl chloride	5364783	10.904	0.84
27	7-Pentadecyne	549063	11.673	3.13
28	Perfluoro-2-methyl-2-pentene	74105	12.193	0.2
29	Clionasterol	457801	16.923	3.22
30	Lupeol	259846	18.337	1.52
