# Supplementary material for: The juxtaposition of Ilex cornuta fruit and gut microbiota against alcoholic liver disease based on the integrated pharmacology via metabolomics
Source: Clin Transl Med. 2023 Sep 5;13(9):e1392. doi: 10.1002/ctm2.1392 (PMC10480582; doi:10.1002/ctm2.1392)
Supplement: Supplementary file 2 — Supporting Information [file CTM2-13-e1392-s001.xlsx]

## Sheet: Sheet1
Supplementary Table S2. The physicochemical characteristics of the 30 molecules.
	Compounds	Lipinski Rules				Lipinski's Violations	Bioavailability Score	TPSA(Å²)
		MW	HBA	HBD	MLog P
No.		< 500	< 10	≤ 5	≤ 4.15	≤1	> 0.1	<140
1	Oxirane, 2,3-dimethyl-, trans-	72.11	0	1	0.35	0	0.55	12.53
2	1-Aminopropan-2-ol	75.11	2	2	-0.63	0	0.55	46.25
3	2-Propenethioamide, 3-(acetyloxy)-N,N-dimethyl-, (E)-	173.28	2	0	0.54	0	0.55	61.63
4	Acetoacetic acid, ethyl ester, copper complex	321.81	6	0	0.3	0	0.56	98.72
5	Melamine	126.12	3	3	-2.73	0	0.55	116.73
6	Cyclohexanamine, N-3-butenyl-N-methyl	167.29	1	0	2.59	0	0.55	3.24
7	2-Propyl-5-oxohexanoic acid	172.22	3	1	1.29	0	0.85	54.37
8	4H-Pyran-4-one, 2,3-dihydro-3,5-dihydroxy-6-methyl-	144.13	4	2	-1.77	0	0.85	66.76
9	Treosulphan	278.3	8	2	-1.55	0	0.55	143.96
10	5-Amino-4-carbamoyl-3(1H,2H)-pyrazolone	142.12	2	4	-1.46	0	0.55	117.76
11	5-Hydroxymethylfurfural	126.11	3	1	-1.06	0	0.55	50.44
12	Isobutyl acetoacetate	158.19	3	0	0.97	0	0.55	43.37
13	1-NONENE	126.24	0	0	4.38	1	0.55	0
14	6-Oxoheptanoic acid	144.17	3	1	0.64	0	0.85	54.37
15	Farnesane	212.41	0	0	6.19	1	0.55	0
16	Ethyl butyrate	116.16	2	0	1.27	0	0.55	26.3
17	Homovanillic acid	182.17	4	2	0.79	0	0.85	66.76
18	Octanoic Acid	144.21	2	1	1.96	0	0.85	37.3
19	3-Deoxy-d-mannoic lactone	162.14	5	3	-1.68	0	0.55	86.99
20	4-((1E)-Hydroxy-1-propenyl]-2-methoxyphenol	180.2	3	2	1.13	0	0.55	49.69
21	Methyl palmitate	270.45	2	0	4.44	1	0.55	26.3
22	Palmitic acid	256.42	2	1	4.19	1	0.85	37.3
23	3-Methyl-4,7-dioxo-oct-2-enal	168.19	3	0	0.29	0	0.55	51.21
24	8,11-Octadecadienoic acid, methyl ester	294.47	2	0	4.7	1	0.55	26.3
25	Linoleic acid	280.45	2	1	4.47	1	0.85	37.3
26	Oleoyl chloride	300.91	1	0	4.91	1	0.55	17.07
27	7-Pentadecyne	208.38	0	0	6.04	1	0.55	0
28	Perfluoro-2-methyl-2-pentene	300.05	12	0	4.34	1	0.55	0
29	Clionasterol	414.71	1	1	6.73	1	0.55	20.23
30	Lupeol	426.72	1	1	6.92	1	0.55	20.23
MW, Molecular Weight (g/mol); HBA, Hydrogen Bond Acceptor; HBD, Hydrogen Bond Donor; LogP, Lipophilicity; Bioavailability Score, The ability of a drug or other substance to be absorbed and used by the body; TPSA (Topological Polar Surface Area).
