# Supplementary material for: The juxtaposition of Ilex cornuta fruit and gut microbiota against alcoholic liver disease based on the integrated pharmacology via metabolomics
Source: Clin Transl Med. 2023 Sep 5;13(9):e1392. doi: 10.1002/ctm2.1392 (PMC10480582; doi:10.1002/ctm2.1392)
Supplement: Supplementary file 3 — Supporting Information [file CTM2-13-e1392-s006.xlsx]

## Sheet: Sheet1
Supplementary Table S3: The profiling of significant targets employed in this study.
A list 408 targets from SEA	A list 399 targets from STP	A list of 148 overlapping targets between SEA and STP	A list 303 targets of ALD-responded targets	The final 20 targets
GABRR1	CYP2A6	FOLH1	PNPLA3	GSTK1
GDA	CTRB1	CPA3	CYP2E1	NFE2L2
ADH1A	F2	MME	TNF	CPT1A
ADH1C	PRSS1	GRIK2	IL6	PPARD
GCLC	ADRA2A	PHF8	SOD2	PPARA
FOLH1	ADRA2C	DNM1	CAT	FFAR4
CPA3	ADRA2B	FABP3	MBOAT7	ALOX15
GRIK1	ADRA1A	CES1	MPO	TRPV1
MME	NAAA	FAAH	TM6SF2	CXCL8
GRIK2	SLC6A4	CES2	BCL2	AKR1B1
PAOX	SLC6A3	KDM7A	MIR423	PPARG
NAALAD2	GRM5	KDM2A	MIR141	MPO
PHF8	FKBP1A	GSTK1	TIMP1	NR1H4
SLC22A8	CTSK	PAM	TGFB1	MIF
PGD	CTSL	SLC22A6	MIR629	EPHX1
TAB1	NISCH	OXER1	MIR589	IL6
MAP3K7	CTSB	KDM4A	MIR532	CYP1A1
KISS1R	RELA	FABP4	MIR421	CNR1
ADH7	TAAR1	KDM4E	RELA	VDR
DNM1	IKBKB	KDM5C	MIR483	RELA
ADH1B	CHUK	HMGCR	MIR93
LPAR3	TNKS2	GABBR1	MIR484
PLA2G2C	ADORA1	KDM4C	MIR338
SLC22A1	ELANE	CDC25A	SMAD3
LPAR2	ADORA2A	EPHX2	MIR3615
FABP3	TRPA1	ENPP2	COL3A1
CES1	KLKB1	PTGDR2	MIR17
FAAH	PLAU	DHCR7	MIR885
CES2	IDO1	TPMT	MIR193B
SLC22A2	CDC7	TUBB1	MMP2
GABRQ	GABRB3	APP	MMP13
KDM7A	FLT1	PTGDR	PLAU
CYP4F2	FGFR3	KCNMA1	SUGP1
KDM2A	FGFR1	NFE2L2	PPP1R16B
GSTK1	ALDH2	SLC22A12	ALDH2
BHMT	ALDH1A1	TTR	ADH1C
SLC6A11	ALDH3A1	CPT1A	ADH1B
PAM	CYP11B1	PPARD	GSTM1
TBXAS1	EGFR	AKR1B10	AKR1A1
GNPAT	CA2	CA14	APOE
ENPEP	GABRA2	CA7	AVP
SLC22A6	CA1	FFAR1	IL10
OXER1	CYP11B2	PPARA	HLA-A
GSR	CYP19A1	SHBG	TP53
KDM5A	EPHX1	FFAR4	NAT2
KDM4A	GRM4	ALOX15	TLR4
FABP4	PDE10A	TRPV1	GPC3
KDM4E	GLP1R	CA5A	CD14
GABBR2	BCHE	CXCL8	STAT3
KDM5C	CHRM5	TRPM8	HLA-B
HMGCR	CHRM2	TAS1R1	CXCL1
CDC25C	PPP1CA	PTGER4	GSTP1
GABBR1	CHRM1	CA12	GDF15
TLR2	CES1	DRD1	VDR
KDM4C	TERT	RNASEH1	XRCC1
CDC25A	CES2	LTB4R	CAV1
EPHX2	PTPRC	CA9	PPARG
PIN4	GABRB2	SLC13A5	ST8SIA4
LPAR4	GABRG2	YWHAG	SERPINA1
LPAR6	GABRA5	ALOX5	MSC
PPID	CYP1A2	CA1	FGF19
PPIB	SIGMAR1	AKR1B1	CCL4L2
TNF	ACHE	CA2	GGTLC4P
WRN	HRH3	PPARG	SPHK2
PPM1B	SLC6A2	AKR1C3	SERPINB4
ENPP2	PRCP	PDE4D	GGTLC5P
PRNP	CHRM4	MTNR1B	SERPINB3
CXCL12	HTR1A	MPO	SLC1A2
PTGDR2	DRD2	TAAR1	ACTB
THRA	DRD3	ALOX12	TLR2
THRB	CHRM3	TAS1R3	CCL4
DHCR7	SLC18A2	ACHE	RASGRF2
TPMT	KCNH2	PTGS1	RARRES2
CTBP2	HTR1B	MAOA	GGTLC3
CPT1B	HTR1D	CYP1B1	GGT2
TUBB1	HRH1	MMP12	SELE
IGFBP5	CHRNA4	PLAA	NOS3
AGBL2	HTR2A	SOAT1	PSC
TLR1	DNM1	MCL1	CYP1A1
ERCC1	OPRK1	FYN	CYP2C19
ERCC4	MAOB	NR1H4	CYP4A11
MAPT	ESR2	MTNR1A	ACE
QDPR	PTK2B	PDE4B	NQO1
NFKB1	DRD5	SIGMAR1	AFM
LPAR1	DRD1	CA4	ENG
KCNB1	PNMT	CA3	ALB
ADCYAP1R1	FYN	SRD5A2	GABPA
APP	CYP2D6	KDM3A	GABRG2
PTGDR	ADORA3	MIF	CYBB
GALE	OPRM1	DRD5	CTNNB1
KCNMA1	MAOA	MPEG1	CALCOCO2
SELL	CHRNB2	EPHX1	PIAS3
NFE2L2	PPARA	RARB	CEL
SLC22A12	GPBAR1	ACP1	RIPK3
SELP	FOLH1	PTGER2	CHI3L1
TTR	FNTA	CDC25B	ADH4
GLO1	FABP4	NAAA	ADH5
CPT1A	FABP3	POLB	NCAN
SLC7A5	AKR1B10	TBXA2R	CSTB
TH	VDR	PRKCA	CTLA4
TAS2R14	NR1H4	PTGIR	SLC17A5
NDUFAB1	POLB	DAGLA	GGT1
NDUFAF1	PPARD	HSD17B3	GLUL
NDUFA1	KDM5C	HAO1	INSRR
NDUFA2	UGT2B7	PTGFR	ENHO
NDUFA3	G6PD	GBA	ARG1
NDUFA4	FABP2	PLA2G1B	CCL4L1
NDUFA5	KDM2A	CDA	LMNA
NDUFA6	CPA3	PYGM	IFNG
NDUFA7	SERPINA6	ADA	MAT1A
NDUFA8	SHBG	IL6	MDM2
NDUFA9	HSD17B3	RARA	MTHFR
NDUFA10	GABBR1	CYP1A1	NFE2L2
NDUFA11	PARP1	RARG	CXCL8
NDUFA12	PARP2	NQO2	IL2
NDUFA13	FFAR1	CA13	GPT
NDUFB1	FABP5	KAT2B	GPX1
NDUFB2	SLC22A6	CNR1	GRB2
NDUFB3	PTGFR	CNR2	GSTT1
NDUFB4	EGLN3	APEX1	HFE
NDUFB5	LTA4H	PTPRC	HGF
NDUFB6	NPC1L1	TOP2A	ARSH
NDUFB7	ACE	PRKCE	FAS
NDUFB8	CDC25A	TOP1	IL1B
NDUFB9	HSD11B1	F2	IL1RN
NDUFB10	HSD11B2	CYP17A1	NFKB1
NDUFB11	REN	NPC1L1	SPP1
NDUFC1	AKR1B1	GPBAR1	RBP4
NDUFC2	HSPA1A	CDC45	PPARD
NDUFAF2	PTGER2	SERPINA6	HIF1A
NDUFAF3	ACE2	SRD5A1	TBXAS1
NDUFAF4	CPA1	VDR	CXCL2
NDUFS1	KMO	NR1H3	CXCL6
NDUFS2	HMGCR	G6PD	IGF2
NDUFS3	ITGAL	ESR2	SLC39A13
NDUFS4	PDE5A	AR	MMP9
NDUFS5	MIF	RORA	CD59
NDUFS6	PDE9A	SREBF2	MIF
NDUFS7	IDE	ESR1	PSMD14
NDUFS8	PTGDR	CYP19A1	CD27
NDUFV1	PTGDR2	NR1H2	UCHL5
NDUFV2	AR	SHH	LPL
NDUFV3	CSNK2A1	RORC	OTC
MT-ND1	CSNK2A2	PTPN1	EIF2S1
MT-ND2	ECE1	CD81	HAMP
MT-ND3	DAO	RELA	SIRT1
MT-ND4L	SLC22A12	HSD11B2	PPARA
MT-ND5	PLG	PTPN2	HPGDS
MT-ND6	OXER1		CCL2
NDUFA4L2	TAS1R3		ADIPOQ
PPARD	HSP90AA1		NR1H4
EBPL	KDM4C		MIR21
AKR1B10	MMP13		IL1A
CA14	MMP12		AKT1
IGFBP3	MMP8		HSD17B13
GFER	PTPN1		CNR1
CA7	KDM4E		ELANE
FFAR1	KDM6B		IL22
GRK6	KDM4A		ABCD1
PPARA	KDM4D		AFP
SHBG	PHF8		MPRIP
ODC1	APEX1		GOLM1
FFAR4	EDNRB		HMGB1
MT-CO2	TYMS		PIK3CA
TNFRSF1A	EDNRA		PPIG
DUSP3	BCAT2		P2RX7
ALOX15	SORT1		PMS2
AKR1C4	GRIK2		NOX4
IGF2R	GRM2		PIK3CG
PTPN7	CXCL8		ZEB2
TRPV1	TTR		MYOM2
FOS	CXCR1		XPR1
CA5A	AKR1C3		DERL2
JUN	CDC45		CHST3
IKBKG	SLCO1B1		PIK3CD
CA6	HCAR2		PIK3CB
EBP	GRK2		RETN
HPSE	TAS1R1		PIWIL2
FUT7	ICAM1		PSMC5
CXCL8	ITGB2		ROS1
ERN1	FNTB		STIM1
MT-ND4	TYR		LIN28A
LPAR5	TYMP		MIR570
ABCG2	FUCA1		TGFA
TRPM8	GBA		CCL5
TAS1R1	MMP2		KRT8P3
CXCL10	CA12		UCHL1
PTGER4	KAT2B		UCP2
CA12	CTSS		UROD
DRD1	FAP		XBP1
RNASEH1	CXCR3		VLDLR
LTB4R	ALOX5		HDAC11
PCNA	ALOX15		PPP1R2C
CA9	MALT1		ARID1A
SLC13A5	CASP3		S100A4
YWHAG	MAPK8		SAA1
ALOX5	TLR9		SAA2
CA1	CCR3		DEPTOR
MMEL1	SRC		SKP2
AKR1B1	JAK1		SFRP5
CA2	JAK2		IL33
EP300	KDM4B		NR1I2
PPARG	KDM5B		NXN
AKR1C3	MTNR1B		ABCB11
NOX4	PDE7A		ST6GAL1
MMP16	CDK2		CASP1
PDE4D	MTNR1A		TRPV1
HSD17B2	CDC25B		DDIT3
MTNR1B	DUSP1		AGTR1
GCGR	HTR2B		EGR1
CAMK2A	GSK3B		EPHX1
SLC37A4	P2RX7		AKT2
AKR1C2	TOP2A		ALDH1A1
MPO	MAPK10		ALDH1B1
STK17B	MMP9		AKR1B1
TAAR1	NOS2		SIRT3
CALM1	CISD1		SF3B3
ALOX12	MPO		ALOX15
CA5B	PARP3		MTOR
TAS1R3	PARP4		FUT1
ACHE	TNKS		CERS6
SLC22A3	AKR1A1		PCSK9
HDAC1	ADAMTS5		CCN2
MET	TGM2		AKT3
PTGS1	CA9		NAMPT
MAOA	KDM1A		CDKN2A
MMP26	GABRA4		FST
CYP1B1	FNTA FNTB		CEACAM5
RPS6KB2	HAO1		YME1L1
SELE	GSTK1		TNFRSF13C
TSSK2	KDM7A		PLIN2
GLS	CACNA2D1		ADH1A
POLA1	PTGES		REG3G
CHEK1	FDFT1		ADM
MMP12	PTGS1		SLCO6A1
DNMT1	PTGS2		DOCK11
GSTO1	YWHAG		MAPK14
KCNK9	SLC13A5		CLEC4E
P4HB	FBP1		FGF21
PLAA	AMPD3		KRT18
ACR	KDM3A		LEP
SOAT1	FTO		ARNTL
HDAC6	MME		MIR122
MCL1	TPMT		MIR155
FYN	SAE1		MIR200A
NR1H4	UBA2		MIR203A
MTNR1A	PRKCA		MIR212
PDE4B	SIRT2		MIR223
SIGMAR1	PYGM		MIR30E
CA4	PRKCD		MIR34A
MMP15	TRPV4		ARRB2
ADRB2	HEXA		MIP
CA3	HEXB		MSH2
SRD5A2	OGA		MUC2
KDM3A	ADA		NFE2
RCE1	CDA		KRT8
PASK	PSEN2		GSTK1
MIF	LIG1		IRF3
DRD5	PAM		IL37
TAS1R2	PRKCG		GLS
GPR84	PRKCE		GSTA4
BBOX1	PRKCH		IL19
PLA2G4B	PRKCQ		HK2
GNAI1	ABCB1		HLA-DOA
GNAI3	PSENEN		HSPA5
SLC25A20	NCSTN		HSPG2
P2RY10	APH1A		APOA1
CERT1	PSEN1		HCAR2
ACER2	APH1B		FFAR4
MPEG1	CA7		IL1R1
GNAO1	NQO2		IL6ST
GPR34	CYP1A1		IL12B
POLM	MB		IL16
SLCO2A1	CA14		NFKBIA
GPR174	TUBB1		SLC10A1
PLA2G5	NAT1		SREBF1
GGPS1	KCNMA1		NR0B2
EPHX1	ESR1		IL13
FDPS	AHR		NLRP3
S1PR2	CA3		CPT1A
SMPD2	APP		CYP7A1
GSTM1	CA13		IL17A
SPTLC2	CYP1B1		TNFRSF1A
RARB	CA5A		TNFRSF1B
ACP1	ALDH5A1		CCR2
NOD1	ABAT		HAVCR2
PTGER2	FADS1		ADAM17
POLH	SRD5A1		HMOX1
CDC25B	RNASEH1		LBP
NAAA	MCL1		MRC1
S1PR3	METAP2		IL23A
POLK	CDK5R1		PROS1
S1PR4	CDK9		APRT
PLA2G10	CLK1		MFAP1
POLB	ALPG		POTEF
TBXA2R	PLAA		FLD1
PLA2G2A	NFE2L2		HFE1
PRKCA	CDK5		TJP1
SPHK1	CCNA1		PCTT
S1PR5	CCNA2		PBC1
PTGIR	CCNT1		UBB
DAGLA	CPT1A		SLC11A1
HSD17B3	MPEG1		CTRC
PTGER3	PLA2G4A
HAO1	TRPV1
POLL	SLC1A1
GSTA1	CNR1
LAP3	CNR2
GPR18	GRIN2B
PTGFR	F2R
S1PR1	DCK
ATG4B	NR0B2
GBA	PPARG
CPT2	RXRA
GPR35	CYP26A1
PLA2G1B	CYP26B1
CDA	RARG
PYGB	RARB
TK1	RARA
PYGM	FAAH
ADA	FABP1
IL6	FFAR4
RAF1	RXRG
RET	ALOX12
KLF5	PTGER4
RARA	RXRB
CYP1A1	SLC16A1
BRAF	GLRA1
RARG	ABCC1
KLK5	EPHX2
NQO2	CHRNA7
CA13	TBXA2R
IARS1	SCD
CCND3	RORB
KAT2B	MAPK1
LY96	RORA
GBA2	HNF4A
CNR1	SRD5A2
CNR2	NR3C1
VEGFA	NR1I2
ASAH1	NR1I3
PGA5	CCR5
TLR4	PGR
PLCG2	MAPK3
APEX1	PTPN11
PTPN13	HMOX1
PTPRC	PTGIR
TOP2A	NR1H3
PAFAH1B2	LYPLA1
SPTLC1	LYPLA2
PDCD4	SOAT1
KAT5	SOAT2
PRKCE	CYP17A1
CBS	PTPRF
MGLL	PTPN6
TOP1	PTPN2
F2	MAP2K1
DHCR24	MAPK14
CYP17A1	ALOX5AP
NPC1L1	DAGLA
CRYAB	LTB4R
GPBAR1	TOP1
SLC10A1	PDE4D
ABCC4	RORC
NPC1	PTGER1
GC	PLA2G1B
CDC45	CD81
SERPINA6	CYP51A1
SRD5A1	ACP1
VDR	NR3C2
SLC10A2	PREP
FGF2	IL6
CD4	GLUL
NR1H3	MDM2
G6PD	TRPM8
ST3GAL1	CMA1
ESR2	CTSG
AR	ENPP2
CYP24A1	PDE4A
RORA	RBP4
SREBF2	IMPDH2
ABCB11	METAP1
EPHA7	PTGES2
EPHA5	PRKAG1
ESR1	PDE4B
EPHA8	PRKAB1
EPHB3	PRKAA2
EPHA4	ROCK2
EPHA1	KCNA5
EPHB1	GPR88
EPHA6	KDR
EPHB2	OPRD1
EPHA2	SREBF2
EPHB6	CYP2C19
CYP27B1	NR1H2
CYP19A1	DHCR7
EPHA3	SQLE
GLI1	SHH
NR1H2	CA4
SHH
RORC
PTPN1
CD81
IL1B
RELA
HSD11B2
PTPN2
F3
