# Supplementary material for: The juxtaposition of Ilex cornuta fruit and gut microbiota against alcoholic liver disease based on the integrated pharmacology via metabolomics
Source: Clin Transl Med. 2023 Sep 5;13(9):e1392. doi: 10.1002/ctm2.1392 (PMC10480582; doi:10.1002/ctm2.1392)
Supplement: Supplementary file 4 — Supporting Information [file CTM2-13-e1392-s005.xlsx]

## Sheet: Sheet1
Supplementary Table S4. The degree value and betweenness centrality of key targets.
No.	Target name	Degree Value	Betweenness Centrality
1	IL6	16	1
2	PPARG	13	0.38
3	PPARA	11	0.14
4	CXCL8	10	0.06
5	NFE2L2	7	0.05
6	CYP1A1	7	0
7	RELA	7	0
8	CPT1A	5	0
9	TRPV1	5	0
10	FFAR4	4	0
11	MPO	4	0
12	NR1H4	4	0
13	CNR1	4	0
14	PPARD	3	0
15	ALOX15	3	0
16	AKR1B1	3	0
17	VDR	3	0
18	MIF	2	0
19	EPHX1	1	0
