# Supplementary material for: The juxtaposition of Ilex cornuta fruit and gut microbiota against alcoholic liver disease based on the integrated pharmacology via metabolomics
Source: Clin Transl Med. 2023 Sep 5;13(9):e1392. doi: 10.1002/ctm2.1392 (PMC10480582; doi:10.1002/ctm2.1392)
Supplement: Supplementary file 5 — Supporting Information [file CTM2-13-e1392-s004.xlsx]

## Sheet: Sheet1
Supplementary Table S5. A description of the 12 signaling pathways related to development of ALD.
KEGG ID & description	Target	False discovery rate
hsa03320: PPAR signaling pathway	PPARA,PPARD,PPARG,CPT1A	0.00026
hsa04920: Adipocytokine signaling pathway	PPARA,RELA,CPT1A	0.0022
hsa04657: IL-17 signaling pathway	IL6,CXCL8,RELA	0.004
hsa04933: AGE-RAGE signaling pathway in diabetic complications	IL6,CXCL8,RELA	0.0043
hsa04620: Toll-like receptor signaling pathway	IL6,CXCL8,RELA	0.0043
hsa04622: RIG-I-like receptor signaling pathway	CXCL8,RELA	0.0256
hsa04922: Glucagon signaling pathway	PPARA,CPT1A	0.0433
hsa04064: NF-kappa B signaling pathway	CXCL8,RELA	0.0433
hsa04625: C-type lectin receptor signaling pathway	IL6,RELA	0.0433
hsa04066: HIF-1 signaling pathway	IL6,RELA	0.0433
hsa04668: TNF signaling pathway	IL6,RELA	0.0433
hsa04621: NOD-like receptor signaling pathway	IL6,CXCL8,RELA	0.0118
