# Supplementary material for: The juxtaposition of Ilex cornuta fruit and gut microbiota against alcoholic liver disease based on the integrated pharmacology via metabolomics
Source: Clin Transl Med. 2023 Sep 5;13(9):e1392. doi: 10.1002/ctm2.1392 (PMC10480582; doi:10.1002/ctm2.1392)
Supplement: Supplementary file 6 — Supporting Information [file CTM2-13-e1392-s003.xlsx]

## Sheet: Sheet1
Supplementary Table S6: The binding energy between key ligands and its targets.
				Grid box		Hydrogen Bond Interactions	Hydrophobic Interactions
Protein	Ligand	PubChem ID	Binding energy (kcal/mol)	Center	Dimension
CXCL8 (PDB ID: 1QE6)	Compound K	5481990	-8.9	x=28.080	size x=40	Ser30, Arg68, Ser44	Lys20,Phe21,Ser72
				y=23.542	size y=40	Lys20	Ser44,Glu29,Asp45
				z=14.676	size z=40		Gly31,Ile28,Pro32
							Lys42,Lys23,Cys33
							Pro32
	Baicalin	64982	-8.7	x=28.080	size x=40	Ile22, Ser30, Ser72	Pro32,Se44,Lys20
				y=23.542	size y=40	Asn71, Arg68, Glu29	Phe21,Gly31,Glu29
				z=14.676	size z=40	Lys20	Lys23
	Baicalein	5281605	-7.8	x=28.080	size x=40	Glu4, Gln8,Arg6	Glu29,Ile28,Pro32
				y=23.542	size y=40		Lys23,Cys34,Cys33
				z=14.676	size z=40
	Homovanillic acid	1738	-5.8	x=28.080	size x=40	Lys42,Glu24,Gly31	Ile28,Cys33,Pro32
				y=23.542	size y=40	Cys34,Lys23	Ser30,Glu29
				z=14.676	size z=40
	2-Propyl-5-oxohexanoic acid	538225	-4.6	x=28.080	size x=40	Lys42,Cys33	Lys23,Ile28,Gln8
				y=23.542	size y=40		Glu38,Arg6,Glu29
				z=14.676	size z=40		Cys34,Gly31,Glu24
	Succinate	160419	-4.1	x=28.080	size x=40	Gln8,Cys33,Cys34	Glu29,Gly31,Ser30
				y=23.542	size y=40		Ile28,Arg6
				z=14.676	size z=40
	Butyrate	104775	-3.5	x=28.080	size x=40	Cys33,Cys34	Ile28,Ser30,Lys23
				y=23.542	size y=40		Glu29,Gly31,Pro32
				z=14.676	size z=40
	Acetate	175	-2.8	x=28.080	size x=40	Cys33,Cys34	Glu29,Ile28,Gly31
				y=23.542	size y=40		Ser30
				z=14.676	size z=40
Positive control	Danirixin	24780598	-8.3	x=28.080	size x=40	Ser44,Glu29	Lys23,Ser72,Ser30
				y=23.542	size y=40		Phe21,Arg68,Glu29
				z=14.676	size z=40		Lys20
RELA (PDB ID: 1HCQ)	Lupeol	259846	-7.6	x=23.285	size x=40	N/A	Ser15, Glu25
				y=12.431	size y=40
				z=86.636	size z=40
	4-((1E)-Hydroxy-1-propenyl]-2-methoxyphenol	91753526	-5.6	x=23.285	size x=40	Ser15	His18,Glu25,Lys28
				y=12.431	size y=40
				z=86.636	size z=40
	2-Propenethioamide, 3-(acetyloxy)-N,N-dimethyl-, (E)-	5363184	-4.6	x=23.285	size x=40	N/A	N/A
				y=12.431	size y=40
				z=86.636	size z=40
Positive control	Aspirin	2244	-6.1	x=23.285	size x=40	N/A	Glu25,His18,Ser15
				y=12.431	size y=40
				z=86.636	size z=40
IL6 (PDB ID: 4NI9)	Equol	91469	-7.4	x=11.213	size x=40	Asp34,Tyr31,Glu110	Gln111,Gly35,Ala114
				y=33.474	size y=40
				z=11.162	size z=40
	3-Indolepropionic acid	3744	-7.2	x=11.213	size x=40	Arg16	Pro18,Gln17
				y=33.474	size y=40
				z=11.162	size z=40
	3-Deoxy-d-mannoic lactone	541561	-6.3	x=11.213	size x=40	N/A	N/A
				y=33.474	size y=40
				z=11.162	size z=40
	Linoleic acid	5280450	-5	x=11.213	size x=40	Lys39	Glu81,Pro80,Ser168
				y=33.474	size y=40		Phe83,Glu105,Gln166
				z=11.162	size z=40		Leu104,Lys103,Glu165
							Pro40,Ile106
	Butyrate	104775	-4.4	x=11.213	size x=40	N/A	N/A
				y=33.474	size y=40
				z=11.162	size z=40
	Acetate	175	-3.8	x=11.213	size x=40	N/A	Arg16
				y=33.474	size y=40
				z=11.162	size z=40
	Trimethylamine oxide	1145	-3.6	x=11.213	size x=40	N/A	N/A
				y=33.474	size y=40
				z=11.162	size z=40
	Propionate	104745	-3.5	x=11.213	size x=40	Ser194,Ser114,Ser193	Pro192,Asn137,Ser141
				y=33.474	size y=40
				z=11.162	size z=40
Positive control	LMT-28	49846977	-6	x=11.213	size x=40	Gln111	Glu110,Glu110,Ala114
				y=33.474	size y=40		Tyr31
				z=11.162	size z=40
PPARA (PDB ID: 3SP6)	Clionasterol	457801	-6.9	x=8.006	size x=40	Lys345	Leu443,Glu439,Asp353
				y=-0.459	size y=40		Glu356,Asp360,Pro357
				z=23.392	size z=40
	Homovanillic acid	1738	-6.4	x=8.006	size x=40	Glu286,Thr283,Tyr334	Thr279,Ala333,Val332
				y=-0.459	size y=40	Gly335	Met220,Val324,Asn219
				z=23.392	size z=40
	2-Propyl-5-oxohexanoic acid	538225	-5.6	x=8.006	size x=40	Tyr334,Thr283,Asn219	Gly335,Leu331,Thr279
				y=-0.459	size y=40		Val324,Met220,Leu321
				z=23.392	size z=40		Met320,Val332
	Octanoic Acid	379	-5.2	x=8.006	size x=40	Met220,Glu286,Thr283	Val324,Leu331,Phe218
				y=-0.459	size y=40		Met320
				z=23.392	size z=40
	6-Oxoheptanoic acid	98810	-5.1	x=8.006	size x=40	Met220,Asn219,Thr283	Ile317,Leu321,Glu286
				y=-0.459	size y=40		Phe218,Thr279
				z=23.392	size z=40
	Palmitic acid	985	-4.9	x=8.006	size x=40	N/A	Val332,Ile241,Ala333
				y=-0.459	size y=40		Thr279,Val255,Tyr334
				z=23.392	size z=40		Leu258,Cys275,Ala250
							Leu254,Glu251
	8,11-Octadecadienoic acid, methyl ester	5319737	-4.7	x=8.006	size x=40	N/A	Cys275,Ala333,His274
				y=-0.459	size y=40		Cys278,Leu258,Ala256
				z=23.392	size z=40		Lys257,Val255,Ala250
							Glu251,Leu254
	Linoleic acid	5280450	-4	x=8.006	size x=40	Met320,Met220	Phe218,Asn219,Gly335
				y=-0.459	size y=40		Tyr334,Leu331,Val332
				z=23.392	size z=40		Val324,Thr279,Leu321
							Thr283
	Methyl palmitate	8181	-3.7	x=8.006	size x=40	N/A	Asn303,Thr307,Lys310
				y=-0.459	size y=40		Pro389,Gln691,Tyr311
				z=23.392	size z=40		Glu462,Ser688,Val306
Positive control	Lanifibranor	68677842	-6.6	x=8.006	size x=40	Thr279	Val281,Glu282,Ala333
				y=-0.459	size y=40		Cys275,Val255,Tyr334
				z=23.392	size z=40		His274,Lys257,Leu258
							Cys278
PPARD (PDB ID: 5U3Q)	Clionasterol	457801	-7.4	x=39.265	size x=40	Met440	Pro362,Tyr284,Tyr441
				y=-18.736	size y=40		Ala414,Thr411,Val410
				z=119.392	size z=40		Asp360,Arg361
	Homovanillic acid	1738	-6.5	x=39.265	size x=40	Asp360,Thr411,Arg407	Arg361,Pro362,Tyr441
				y=-18.736	size y=40		Met440,Val410,Glu288
				z=119.392	size z=40
	2-Propyl-5-oxohexanoic acid	538225	-5.5	x=39.265	size x=40	Arg361,Tyr441	Pro362,Tyr284,Met440
				y=-18.736	size y=40		Val410,Arg407,Glu288
				z=119.392	size z=40		Thr411,Asp360
	3-Methyl-4,7-dioxo-oct-2-enal	5363705	-5.3	x=39.265	size x=40	Arg361,Thr441	Glu288,Val410,Met440
				y=-18.736	size y=40		Pro362,Tyr284
				z=119.392	size z=40
	Linoleic acid	5280450	-5.2	x=39.265	size x=40	N/A	Asp360,Tyr284,Tyr441
				y=-18.736	size y=40		Thr411,Asp439,Met440
				z=119.392	size z=40		Arg407,Val410,Glu288
							Arg361,Pro362
	Octanoic Acid	379	-5.2	x=39.265	size x=40	Glu259	Trp228,Ala306,Asn307
				y=-18.736	size y=40		Glu255,Thr256,Asn191
				z=119.392	size z=40		Thr252,Lys229
	6-Oxoheptanoic acid	98810	-5.2	x=39.265	size x=40	Arg407,Thr411	Asp360,Pro362,Arg361
				y=-18.736	size y=40		Val410,Glu288,Met440
				z=119.392	size z=40		Tyr284
	Palmitic acid	985	-4.6	x=39.265	size x=40	N/A	Val410,Arg361,Pro362
				y=-18.736	size y=40		Tyr441,Arg407,Ala414
				z=119.392	size z=40		Thr411,Met440,Glu288
							Tyr284
	Methyl palmitate	8181	-4.5	x=39.265	size x=40	N/A	Met440,Pro362,Tyr441
				y=-18.736	size y=40		Thr411,Glu288,Tyr284
				z=119.392	size z=40		Arg361
	8,11-Octadecadienoic acid, methyl ester	5319737	-4.2	x=39.265	size x=40	N/A	Thr411,Glu288,Arg407
				y=-18.736	size y=40		Arg361,Pro362,Asp439
				z=119.392	size z=40		Tyr284,Met440,Val410
Positive control	Lanifibranor	68677842	-8	x=39.265	size x=40	Tyr441	Val410,Tyr284,Met440
				y=-18.736	size y=40		Asp360,Pro362,Arg361
				z=119.392	size z=40		Arg407,Thr411,Glu288
PPARG (PDB ID: 3EOO)	Clionasterol	457801	-7.8	x=2.075	size x=40	Asn375	Val372,Asn335,Lys336
				y=31.910	size y=40		Arg202,Asp166,Val163
				z=18.503	size z=40		Lys165,Glu208,Arg164
							Glu207,Glu203
	Homovanillic acid	1738	-6.2	x=2.075	size x=40	Gln193,Tyr169,Lys336	Thr168,Tyr192,Leu167
				y=31.910	size y=40		Arg350,Asp337,Glu351
				z=18.503	size z=40		Tyr189
	10-Keto-12Z-octadecenoic acid	24970825	-5.7	x=2.075	size x=40	Ser342	Arg288,Glu343,Ala292
				y=31.910	size y=40		Glu295,Ile296,Met329
				z=18.503	size z=40		Phe226,Leu228,Pro227
							Glu291
	8,11-Octadecadienoic acid, methyl ester	5319737	-5.6	x=2.075	size x=40	Ser342	Ile341,Glu343,Arg288
				y=31.910	size y=40		Glu295,Glu291,Pro227
				z=18.503	size z=40		Ala292,Phe226,Met329
							Leu333,Leu228
	Linoleic acid	5280450	-5.3	x=2.075	size x=40	Thr162,Leu167	Tyr192,Lys336,Glu369
				y=31.910	size y=40		Val372,Arg350,Glu351
				z=18.503	size z=40		Gln193,Lys354,Arg202
	Palmitic acid	985	-5.1	x=2.075	size x=40	Glu291,Arg288	Glu343,Leu333,Leu330
				y=31.910	size y=40		Leu228,Met329,Ala292
				z=18.503	size z=40		Ile326,Glu295
	Methyl palmitate	8181	-4.8	x=2.075	size x=40	Gln444	Ala303,Arg426,Glu307
				y=31.910	size y=40		Glu369,Pro366,Phe370
				z=18.503	size z=40		Asp441,Lys381,Asp379
							Ser380,Asn377
	Octanoic Acid	379	-4.7	x=2.075	size x=40	Leu167,Arg202	Tyr192,Thr168,Asp337
				y=31.910	size y=40		Lys336,Glu351,Tyr189
				z=18.503	size z=40		Gln193,Tyr169
Positive control	Lanifibranor	68677842	-7	x=2.075	size x=40	Asn375,Glu203	Asn335,Glu378,Glu207
				y=31.910	size y=40		Arg164,Val205,Lys157
				z=18.503	size z=40		Val163,Arg202,Lys336
							Val372
CPT1A (PDB ID: 2LE3)	Homovanillic acid	1738	-3.9	x=36.753	size x=40	Leu28,Tyr32	Tyr32,Leu28,Arg29
				y=4.992	size y=40		Ile31
				z=2.392	size z=40
	Methyl palmitate	8181	-3.1	x=36.753	size x=40	Tyr32	Ile31,Leu28,His25
				y=4.992	size y=40		Arg29,Tyr32
				z=2.392	size z=40
