# Supplementary material for: The juxtaposition of Ilex cornuta fruit and gut microbiota against alcoholic liver disease based on the integrated pharmacology via metabolomics
Source: Clin Transl Med. 2023 Sep 5;13(9):e1392. doi: 10.1002/ctm2.1392 (PMC10480582; doi:10.1002/ctm2.1392)
Supplement: Supplementary file 7 — Supporting Information [file CTM2-13-e1392-s007.xlsx]

## Sheet: Sheet1
Supplementary Table S7. The parameters of quantum kinetics of key compounds and standard drugs.
No.	Molecules	LUMO	HOMO	EGAP (eV)	ɳ (eV)	S (eV)	χ (eV)
1	Lupeol	0.029	-0.23	-0.259	0.13	7.712	-0.13
2	Clionasterol	0.027	-0.228	-0.254	0.127	7.86	-0.127
3	LMT-28 (*)	-0.038	-0.247	-0.21	0.105	9.542	-0.105
4	Equol	-0.01	-0.209	-0.2	0.1	10.025	-0.1
5	Aspirin (**)	-0.065	-0.258	-0.193	0.097	10.353	-0.097
6	Compound K	-0.04	-0.205	-0.165	0.082	12.152	-0.082
7	Danirixin (***)	-0.06	-0.223	-0.163	0.081	12.297	-0.081
8	Lanifibranor (****)	-0.087	-0.225	-0.138	0.069	14.483	-0.069
(*): IL6 positive control; (**): RELA positive control; (***): CXCL8 positive control; (****): pan-PPAR positive control
